# Supplementary material for: TCF7L2 acts as a molecular switch in midbrain to control mammal vocalization through its DNA binding domain but not transcription activation domain
Source: Mol Psychiatry. 2023 Feb 13;28(4):1703–17. doi: 10.1038/s41380-023-01993-5 (PMC10208975; doi:10.1038/s41380-023-01993-5)
Supplement: Supplementary file 1 — Table S1 [file 41380_2023_1993_MOESM1_ESM.xlsx]

## Sheet: Table 1
Table S1. Previously reported TCF7L2 mutations associated with developmental disorders by exome sequencing.
Chr. position	Ref.	Mutation	Transcript	Category	Patients	rs ID	Associated Diseases	Source	ExAC	GnomAD	ESP6500	1000G
Chr10:114901076	G	c.616+1G>A	NM_001198528	5' SS	1	rs1247712690	ASD	PMID:25363768	NA	NA	NA	NA
Chr10:114910883	G	c.932+1G>A	NM_001198528	5' SS	1	rs1477809102	ASD	PMID:25363768	NA	NA	NA	NA
Chr10:114912149	C	c.1150C>T, p.R384X	NM_001198528	STOP gain	1	NA	DD	PMID:25533962	NA	NA	NA	NA
Chr10:114799823	G	c.421G>A, p.G141R	NM_001198528	Non-synonymous	1	NA	ASD	PMID:28191889	NA	NA	NA	NA
Chr10:114910819	C	c.869C>A, p.A290D	NM_001198528	Non-synonymous	1	NA	ASD	PMID:28191889	NA	NA	NA	NA
Chr10:114910852	C	c.902C>T, p.S301F	NM_001198528	Non-synonymous	1	NA	ASD	PMID:28191889	NA	NA	NA	NA
Chr10:114925397	C	c.1457C>T,p.S486L	NM_030756	Non-synonymous	1	rs773530340	ASD	PMID:28191889	NA	2.45e-05	NA	NA
Chr10:114925435	C	c.1495C>T,p.R499X	NM_030756	STOP gain	1	rs375657594	ASD	PMID:28191889	5.01e-05	8.23e-06	NA	NA
Chr10:114925475	C	c.1535C>T,p.S512L	NM_030756	Non-synonymous	1	rs770242240	ASD	PMID:28191889	NA	2.85e-05	NA	NA
Chr10:114849205	A	c.531_532insG,p.Y177fs	NM_001146283	Frame shift	1	rs756433967	ASD	PMID:28191889	NA	2.45e-05	NA	NA
Chr10:113141183	G	c.484-1G>A	NM_001198528	3' SS	1	NA	NOT	PMID:34003604	NA	NA	NA	NA
Chr10:113152440	T	c.1200T>G,p.Y400X	NM_001198528	STOP Gain	1	NA	ASD	PMID:34003604	NA	NA	NA	NA
Chr10:113144024	C	c.718del,p.Q240Sfs*22	NM_001198528	Deletion	1	NA	ASD	PMID:34003604	NA	NA	NA	NA
Chr10:113151867	C	c.1075C>T,p.Q359X	NM_001198528	STOP Gain	1	NA	ASD	PMID:34003604	NA	NA	NA	NA
Chr10:113141291	A	c.591dup,p.P198Tfs*107	NM_001198528	Duplication	1	NA	NOT	PMID:34003604	NA	NA	NA	NA
Chr10:113146097	G	c.806+1G>C	NM_001198528	5' SS	1	NA	NOT	PMID:34003604	NA	NA	NA	NA
Chr10:113151866	C	c.1074C>G,p.N358K	NM_001198528	Non-synonymous	1	NA	NOT	PMID:34003604	NA	NA	NA	NA
Chr10:113151865	A	c.1073A>C,p.N358T	NM_001198528	Non-synonymous	1	NA	NOT	PMID:34003604	NA	NA	NA	NA
Chr10:113151873	G	c.1181G>T,p.W394L	NM_001198528	Non-synonymous	1	NA	NOT	PMID:34003604	NA	NA	NA	NA
Chr10:113152438	T	c.1198T>C,p.Y400H	NM_001198528	Non-synonymous	1	NA	NOT	PMID:34003604	NA	NA	NA	NA
Chr10:113152439	A	c.1199A>G,p.Y400C	NM_001198528	Non-synonymous	1	NA	ASD	PMID:34003604	NA	NA	NA	NA
Note: The chromosome position is based on human reference sequence (GRCh37, 2009). 5' SS, 5' splicing site. ASD, Autism Spectrum Disorder. DD, Developmental Disorder. ExAC, The Exome Aggregation Consortium; GnomAD, The Genome Aggregation Database; 1000G, The 1000 Genomes Project. 1000G: 3,904 smaples (http://www.internationalgenome.org/data-portal/sample). ASD520+Brain547: Chinese 4,224 ASD and D…
